# Supplementary material for: Life-LCA: case study of the life cycle impacts of an infant
Source: Int J Life Cycle Assess. 2023 Jan 14;28(3):291–303. doi: 10.1007/s11367-022-02129-7 (PMC9839953; doi:10.1007/s11367-022-02129-7)
Supplement: Supplementary file 1 — Supplementary file1 (XLSX 174 KB) [file 11367_2022_2129_MOESM1_ESM.xlsx]

## Sheet: INDEX
SUPPLEMENTARY MATERIAL - INDEX - Life-LCA: the first case study of the life cycle impacts of an infant
General			Navigation dashboard
Title	Life-LCA: the first case study of the life cycle impacts of an infant		Tab	Content
Authors	David Bossek, Vanessa Bach, Matthias Finkbeiner		Where to find?	What to expect?
Institute Address	Technische Universität Berlin, Institute of Environmental Technology, Chair of Sustainable Engineering Strasse des 17. Juni 135, 10623 Berlin, Germany			Life Cycle Impact Assessement (LCIA) results for the impact categories GWP, AP, EP, POCP: case study results
Corresponding author	david.bossek@tu-berlin.de			Overview of consumed products during the monitoring periods with their corresponding units and underlying datasets for modeling

## Sheet: 1. LCIA results
1. LCIA results
Life Cycle Impact Assessement (LCIA) results for the impact categories GWP, AP, EP, POCP: case study results
Abbreviation	Explanations
M1	Monitoring period 1: prenatal phase and birth - study objects are the fetus and the mother - 2020-06-30 – 2021-03-19 (9 months)
M2	Monitoring period 2: Infancy - study objects are the mother, newborn baby or infant (2 1/2 years) - monitoring 2021-03-19 – 2021-09-19 (6 months)
M3	Monitoring period 3: infancy - study object is the infant (2 1/2 years) - monitoring 2021-07-01 – 2021-07-31 (1month)
Life Cycle Impact Assessement (LCIA) results for the impact categories GWP, AP, EP, POCP					Case study results
Life phase	Study object	Monitoring phase (M)	Product category	Product cluster	GWP [kg CO2-eq.]	AP [kg SO2-eq.]	EP [kg PO4-eq.]	POCP [C2H4-eq. ]
Prenatal phase	Fetus/Mother	M1	Transport	Petrol car, medium	339.851	1.03017	0.383025	0.195444
Prenatal phase	Fetus/Mother	M2	Transport	Bus	0	0	0	0
Prenatal phase	Fetus/Mother	M1	Cosmetics, hygiene, and cleaning	Care accessoires, PP	0.034092	4.06498e-05	7.14631e-06	3.8244e-06
Prenatal phase	Fetus/Mother	M1	Cosmetics, hygiene, and cleaning	Packaging cosmetics, hygien, and cleaning	0.00349225	1.60701e-05	1.45698e-06	1.34393e-06
Prenatal phase	Fetus/Mother	M1	Clothes	Maternity clothes, polyacryl	4.9	0.00932	0.00235	0.000926
Prenatal phase	Fetus/Mother	M1	Clothes	Maternity clothes, polyester	3.76	0.00442	0.00114	0.000792
Prenatal phase	Fetus/Mother	M1	Clothes	Maternity clothes, cotton	17.7	0.0673	0.0921	0.00295
Prenatal phase	Fetus/Mother	M1	Clothes	Maternity clothes, viscose	4.76	0.241	0.00251	0.00961
Prenatal phase	Fetus/Mother	M1	Clothes	Packaging clothes and jewellery	0.974	0.00448	0.000406	0.000375
Prenatal phase	Fetus/Mother	M1	Energy and water	Water	0.890061	0.00128718	0.00599581	0.000132739
Prenatal phase	Fetus/Mother	M1	Energy and water	Electricity	45.2085	0.0418462	0.00661822	0.00323366
Prenatal phase	Fetus/Mother	M1	Food	Food	159.865	1.70201	0.794057	0.0676957
Prenatal phase	Fetus/Mother	M1	Health and medical equipment	Medical oil	0.532771	0.00246841	0.00341121	5.41567e-05
Prenatal phase	Fetus/Mother	M1	Health and medical equipment	Medical supplies	4.16307	0.000157858	3.25651e-05	1.57639e-05
Infancy (0-3 years)	Infant	M2-M3	Clothes	Baby clothes, cotton	229.376	0.869972	1.18996	0.0381845
Infancy (0-3 years)	Infant	M2-M3	Clothes	Baby clothes, leather	1.33275	0.0110972	0.00611734	0.000306891
Infancy (0-3 years)	Infant	M2-M3	Clothes	Baby clothes, linen	1.10959	0.00219413	0.00205506	8.76e-05
Infancy (0-3 years)	Infant	M2-M3	Clothes	Baby clothes, polyacryl	2.23133	0.00424835	0.00106951	0.000422081
Infancy (0-3 years)	Infant	M2-M3	Clothes	Baby clothes, polyamid	49.5987	0.0753294	0.0183865	0.0107308
Infancy (0-3 years)	Infant	M2-M3	Clothes	Baby clothes, polyester	41.8778	0.0492652	0.0127103	0.00882454
Infancy (0-3 years)	Infant	M2-M3	Clothes	Baby clothes, rubber	3.36988	0.0461532	0.0294461	0.0013072
Infancy (0-3 years)	Infant	M2-M3	Clothes	Packaging clothes and jewellery	11.02	0.0507101	0.00459758	0.00424086
Infancy (0-3 years)	Infant	M2-M3	Cosmetics, hygiene, and cleaning	Care accessoires, cotton	41.8025	0.155575	0.219929	0.00755173
Infancy (0-3 years)	Infant	M2-M3	Cosmetics, hygiene, and cleaning	Care accessoires, oil	0.64872	0.00285899	0.00426538	0.000107667
Infancy (0-3 years)	Infant	M2-M3	Cosmetics, hygiene, and cleaning	Care accessoires, PET	1.25064	0.00145016	0.000257703	0.000177944
Infancy (0-3 years)	Infant	M2-M3	Cosmetics, hygiene, and cleaning	Care accessoires, silicone	1.5505	0.0046002	0.000527222	0.000385896
Infancy (0-3 years)	Infant	M2-M3	Cosmetics, hygiene, and cleaning	Cleaning, Paper	14.8368	0.121592	0.0377756	0.00677086
Infancy (0-3 years)	Infant	M2-M3	Cosmetics, hygiene, and cleaning	Detergent, liquid	1.17838	0.00476645	0.000364308	0.000358972
Infancy (0-3 years)	Infant	M2-M3	Cosmetics, hygiene, and cleaning	Diaper	217.366	0.866792	0.47235	0.017096
Infancy (0-3 years)	Infant	M2-M3	Cosmetics, hygiene, and cleaning	Packaging cosmetics, hygiene, and cleaning	33.3543	0.157864	0.0116947	0.0136901
Infancy (0-3 years)	Infant	M2-M3	Cosmetics, hygiene, and cleaning	Sanitary pads	0.298191	0.000862333	0.000310828	6.78044e-05
Infancy (0-3 years)	Infant	M2-M4	Cosmetics, hygiene, and cleaning	Skin cream	0.00248225	1.70106e-05	1.56786e-06	1.39325e-06
Infancy (0-3 years)	Infant	M2-M3	Cosmetics, hygiene, and cleaning	toothpaste	6.10145	0.00828277	0.00163555	0.000868604
Infancy (0-3 years)	Infant	M2-M3	Electronics	Packaging electronics	0.589802	0.00271406	0.000246068	0.000226976
Infancy (0-3 years)	Infant	M2-M3	Electronics	Small electrical appliances	56.8201	0.470665	0.6063	0.0361255
Infancy (0-3 years)	Infant	M2-M3	Energy and water	Electricity hydropower	14.1953	0.0160471	0.00210004	0.000363179
Infancy (0-3 years)	Infant	M2-M3	Energy and water	Water	27.1383	0.0392467	0.182814	0.00404726
Infancy (0-3 years)	Infant	M2-M3	Food	Fruit domestic_apple	4.317	0.0323154	0.0177625	0.00309523
Infancy (0-3 years)	Infant	M2-M3	Food	Bakery products	11.9058	0.0654384	0.069742	0.00223532
Infancy (0-3 years)	Infant	M2-M3	Food	Berries	2.3075	0.0145218	0.00745344	0.00116547
Infancy (0-3 years)	Infant	M2-M3	Food	Cereals	4.33664	0.0360337	0.0571193	0.000579229
Infancy (0-3 years)	Infant	M2-M3	Food	Confectionary chocolate	0.0314716	0.000265161	0.00013964	3.37261e-05
Infancy (0-3 years)	Infant	M2-M3	Food	Confectionary fruit marmelade	0.30027	0.00225185	0.00148037	0.000578544
Infancy (0-3 years)	Infant	M2-M3	Food	Dairy products	338.426	3.56953	1.6785	0.149144
Infancy (0-3 years)	Infant	M2-M3	Food	Dairy products_cream	1.51278	0.0213376	0.0102978	0.000867787
Infancy (0-3 years)	Infant	M2-M3	Food	Fish meal	1.04964	0.0265165	0.00582878	0.00114649
Infancy (0-3 years)	Infant	M2-M3	Food	Fried potato	2.30412	0.028529	0.0179095	0.000396614
Infancy (0-3 years)	Infant	M2-M3	Food	Fruit domestic_others	4.15545	0.0311061	0.0170978	0.0029794
Infancy (0-3 years)	Infant	M2-M3	Food	Fruit overseas_others	1.04041	0.00898317	0.00576502	0.000570089
Infancy (0-3 years)	Infant	M2-M3	Food	Fruits_overseas_banana	2.76335	0.0238596	0.0153121	0.00151417
Infancy (0-3 years)	Infant	M2-M3	Food	Ice cream	4.63437	0.0506896	0.0265461	0.00278537
Infancy (0-3 years)	Infant	M2-M3	Food	Juice	5.00875	0.0204644	0.0135149	0.00104342
Infancy (0-3 years)	Infant	M2-M3	Food	Maultaschen	5.11882	0.0590502	0.0343748	0.00178648
Infancy (0-3 years)	Infant	M2-M3	Food	Meal vegan	0.332304	0.00161572	0.00119646	9.17177e-05
Infancy (0-3 years)	Infant	M2-M3	Food	Meal vegetarian	56.4457	0.548287	0.265789	0.0233534
Infancy (0-3 years)	Infant	M2-M3	Food	Meat, pork	13.1367	0.249487	0.12357	0.00766345
Infancy (0-3 years)	Infant	M2-M3	Food	Meat, poultry	3.66898	0.0689853	0.0340994	0.00198441
Infancy (0-3 years)	Infant	M2-M3	Food	Nuts	29.3429	0.488261	0.555376	0.00234169
Infancy (0-3 years)	Infant	M2-M3	Food	Oil edible	5.24584	0.0794457	0.050348	0.000360356
Infancy (0-3 years)	Infant	M2-M3	Food	Olive	0.720522	0.0114262	0.00638716	0.000530005
Infancy (0-3 years)	Infant	M2-M3	Food	Packaging food	34.2741	0.143611	0.0146146	0.0108147
Infancy (0-3 years)	Infant	M2-M3	Food	Pasta	3.62373	0.03011	0.0477293	0.000484009
Infancy (0-3 years)	Infant	M2-M3	Food	Pastry with fruits	11.5328	0.155941	0.175308	0.000466119
Infancy (0-3 years)	Infant	M2-M3	Food	Rice	16.9537	0.0936569	0.0676726	0.00620517
Infancy (0-3 years)	Infant	M2-M3	Food	Vegetable domestic_tomato	0.0119216	0.000460281	0.000228975	3.78215e-06
Infancy (0-3 years)	Infant	M2-M3	Food	Vegetables domestic_carrot	0.0332685	0.000137327	0.000441629	4.22603e-06
Infancy (0-3 years)	Infant	M2-M3	Food	Vegetables domestic_others	10.5517	0.0626021	0.0371431	0.00465186
Infancy (0-3 years)	Infant	M2-M3	Food	Vegetables domestic_potato	5.00865	0.0730608	0.045424	0.00252078
Infancy (0-3 years)	Infant	M2-M3	Food	Vegetables overseas_others	0.364	0.00205	0.00172	0.000146
Infancy (0-3 years)	Infant	M2-M3	Food	Meat, beef	251	3.35	1.27	0.154
Infancy (0-3 years)	Infant	M2-M3	Food	Soybean beverages	0.201	0.00115	0.000965	9.17e-05
Infancy (0-3 years)	Infant	M2-M3	Food	Water	0.0235	3.32e-05	2.84e-05	3.12e-06
Infancy (0-3 years)	Infant	M2-M3	Health and medical equipment	Bandage	0.709	0.00181	4.11e-06	0.000116
Infancy (0-3 years)	Infant	M2-M3	Health and medical equipment	Care accessoires, silicone	3.51	0.00906	0.00138	0.00101
Infancy (0-3 years)	Infant	M2-M3	Health and medical equipment	Medical oil	0.925	0.00429	0.00592	9.41e-05
Infancy (0-3 years)	Infant	M2-M3	Health and medical equipment	Packaging	0.371	0.00171	0.000155	0.000143
Infancy (0-3 years)	Infant	M2-M3	Hobbies and leisure	Packaging	0.0189	8.71e-05	7.9e-06	7.29e-06
Infancy (0-3 years)	Infant	M2-M3	Hobbies and leisure	Bike, child	137	2.02	0.0408	0.131
Infancy (0-3 years)	Infant	M2-M3	Hobbies and leisure	Books_paper	47.9	0.392	0.122	0.0218
Infancy (0-3 years)	Infant	M2-M3	Hobbies and leisure	Toys, wood	13.9	0.0152	-0.00241	0.00196
Infancy (0-3 years)	Infant	M2-M3	Hobbies and leisure	Toys, Alu	1.46	0.00505	0.000975	0.000293
Infancy (0-3 years)	Infant	M2-M3	Hobbies and leisure	Toys, cotton	37.3	0.142	0.194	0.00621
Infancy (0-3 years)	Infant	M2-M3	Hobbies and leisure	Toys, plastic	36	0.0731	0.0159	0.00364
Infancy (0-3 years)	Infant	M2-M3	House	Flooring, loam	0.125	0.000235	5.4e-05	2.67e-05
Infancy (0-3 years)	Infant	M2-M3	House	Flooring, carpet	2.43	0.00605	0.00147	0.000739
Infancy (0-3 years)	Infant	M2-M3	House	Paint	0.236	0.000765	0.000798	7.57e-05
Infancy (0-3 years)	Infant	M2-M3	House	Window, wood	0.452	0.00144	0.000219	0.000138
Infancy (0-3 years)	Infant	M2-M3	House	Tile, ceramic	0.275	0.0017	0.000545	0.00012
Infancy (0-3 years)	Infant	M2-M3	House	Tile, stone	0.176	0.000508	5.44e-05	8.11e-06
Infancy (0-3 years)	Infant	M2-M3	House	Plaster	0.154	0.000992	0.000228	4.1e-05
Infancy (0-3 years)	Infant	M2-M3	House	Radiator	0.96	0.000629	0.000278	0.000268
Infancy (0-3 years)	Infant	M2-M3	House	Sanitary, ceramic	0.139	0.000629	0.00019	3.87e-05
Infancy (0-3 years)	Infant	M2-M3	House	Sanitary, wall	0.0789	0.000224	2.21e-05	3.34e-05
Infancy (0-3 years)	Infant	M2-M3	House	Sanitary, accessories	0.0151	5.78e-05	4.11e-06	4.47e-06
Infancy (0-3 years)	Infant	M2-M3	House	Door, glas	0.0111	0.000123	1.17e-05	9.24e-06
Infancy (0-3 years)	Infant	M2-M3	House	Door, wooden	0.167	0.00112	0.000343	0.000108
Infancy (0-3 years)	Infant	M2-M3	House	Supply	0.167	0.000221	0.000107	2.55e-05
Infancy (0-3 years)	Infant	M2-M3	House	Wall, Stone	16.3	0.111	0.0128	0.0063
Infancy (0-3 years)	Infant	M2-M3	House	Tile	0.839	0.00107	0.000174	9.26e-05
Infancy (0-3 years)	Infant	M2-M3	Living, household, and accessoires	Packaging	21.5	0.088	0.0158	0.0057
Infancy (0-3 years)	Infant	M2-M3	Living, household, and accessoires	Babby buggy	40.9	0.149	0.0462	0.0068
Infancy (0-3 years)	Infant	M2-M3	Living, household, and accessoires	Baby accessoires, PET	125	0.147	0.038	0.0264
Infancy (0-3 years)	Infant	M2-M3	Living, household, and accessoires	Bedroom utensils, Cotton	38.4	0.145	0.2	0.00667
Infancy (0-3 years)	Infant	M2-M3	Living, household, and accessoires	Diaper bag	3.3	0.0137	0.0172	0.000467
Infancy (0-3 years)	Infant	M2-M3	Living, household, and accessoires	Hard furniture, rattan	15.1	0.0629	0.0118	0.00377
Infancy (0-3 years)	Infant	M2-M3	Living, household, and accessoires	Mattress	8.06	0.0243	0.0191	0.0013
Infancy (0-3 years)	Infant	M2-M3	Living, household, and accessoires	Mirror	0.591	0.0161	0.000637	0.000209
Infancy (0-3 years)	Infant	M2-M3	Living, household, and accessoires	Other decoration mix	1.15	0.00346	0.000945	0.000543
Infancy (0-3 years)	Infant	M2-M3	Living, household, and accessoires	Furniture, wood	235	0.258	-0.0409	0.0332
Infancy (0-3 years)	Infant	M2-M3	Transport	Petrol, car	1050	3.2	1.19	0.606
Infancy (0-3 years)	Infant	M2-M3	Transport	Bus	0	0	0	0
Infancy (0-3 years)	Infant	M2-M3	Transport	Train, long	0	0	0	0
Infancy (0-3 years)	Infant	M2-M3	Transport	Train, short	0	0	0	0

## Sheet: 2. Consump_Invent_Data_set
2. Consumption inventory
Yearly consumption inventory and data sets: overview of consumed products during the monitoring periods with their corresponding units and underlying datasets for modeling
Abbreviation	Explanations
M1	Monitoring period 1: prenatal phase and birth - study objects are the fetus and the mother - 2020-06-30 – 2021-03-19 (9 months)
M2	Monitoring period 2: Infancy - study objects are the mother, newborn baby or infant (2 1/2 years) - monitoring 2021-03-19 – 2021-09-19 (6 months)
M3	Monitoring period 3: infancy - study object is the infant (2 1/2 years) - monitoring 2021-07-01 – 2021-07-31 (1month)
N/A	Not available: N/A if there was no monitoring period for a product cluster. For instance, the general food basket (mother, nursing) is based on literature.
Life phase	Study object	Monitoring phase (M)/ Sensitivie Analyse (SA)	Product category	Product cluster	Data Source type	data source/ data set	Consumption monitoring phase [Kg]	Consumption Life Year 0 [Kg]	Consumption Life year 1 [Kg]	Consumption Life year 2 [Kg]	Consumption Life year 3 [Kg]	Consumption year 1-3 [Kg]	reference unit
Prenatal phase	Fetus/Mother	M1	Transport	Petrol car, medium	Gabi	Car petrol, Euro 3, engine size 1.4-2l	900	900	0	0	0	0	km
Infancy (0-3 years)	Mother	M2	Cosmetics, hygiene, and cleaning	Care accessoires, cotton	GaBi, reference material	EU-28: cotton fabric	0.414	0	0.9936	0	0	0.9936	Kg
Infancy (0-3 years)	Baby/infant (0-1 year)	M2	Clothes	Baby clothes, cotton	GaBi, reference material	EU-28: cotton fabric	13.559	0	1.12	0	0	1.12	Kg
Infancy (0-3 years)	Infant (2 1/2 years)	M3	Clothes	Baby clothes, cotton	GaBi, reference material	EU-28: cotton fabric	9.88	0	0	15.314	19.76	35.074	Kg
Infancy (0-3 years)	Baby/infant (0-1 year)	M2	Clothes	Baby clothes, Leather	PEF	Screening study for leather (2016)	0.02	0	0.0286667	0	0	0.0286667	Kg
Infancy (0-3 years)	Infant (2 1/2 years)	M3	Clothes	Baby clothes, Leather	PEF	Screening study for leather (2016)	0.945	0	0	1.46475	1.89	3.35475	Kg
Infancy (0-3 years)	Baby/infant (0-1 year)	M2	Clothes	Baby clothes, Linen	GaBi, reference material	EU-28, Flax - fabric	0.07	0	0.100333	0	0	0.100333	Kg
Infancy (0-3 years)	Infant (2 1/2 years)	M3	Clothes	Baby clothes, Linen	GaBi, reference material	EU-28, Flax - fabric	0.13	0	0	0.2015	0.26	0.4615	Kg
Infancy (0-3 years)	Baby/infant (0-1 year)	M2	Clothes	Baby clothes, polyacryl	GaBi, reference material	EU-28, Polyacrylonitrile (PAN) - fabric	0.037	0	0.0530333	0	0	0.0530333	Kg
Infancy (0-3 years)	Infant (2 1/2 years)	M3	Clothes	Baby clothes, polyacryl	GaBi, reference material	EU-28, Polyacrylonitrile (PAN) - fabric	0.075	0	0	0.11625	0.15	0.26625	Kg
Infancy (0-3 years)	Infant (2 1/2 years)	M3	Clothes	Baby clothes, Polyamid	GaBi, reference material	Polyamide 6.6 fibres (PA 6.6)	1.505	0	0	2.33275	3.01	5.34275	Kg
Infancy (0-3 years)	Baby/infant (0-1 year)	M2	Clothes	Baby clothes, polyester	GaBi, reference material	EU-28, Polyester (PET) fabric	0.559	0	0.801233	0	0	0.801233	Kg
Infancy (0-3 years)	Infant (2 1/2 years)	M3	Clothes	Baby clothes, polyester	GaBi, reference material	EU-28, Polyester (PET) fabric	1.97	0	0	3.0535	3.94	6.9935	Kg
Infancy (0-3 years)	Infant (2 1/2 years)	M3	Clothes	Baby shoes, rubber	GaBi, reference material	EU: 28 rubber	0.92	0	0	1.426	1.84	3.266	Kg
Infancy (0-3 years)	Infant (2 1/2 years)	M1	Clothes	Packaging clothes and jewellery	GaBi, reference material	Polypropylene injection moulding part (PP); EU-28: Corrugated board excl. paper production 2015, open paper input, average composition ts/FEFCO <p-agg>	5.68	0	0	0	0	5.68	Kg
Infancy (0-3 years)	Infant (2 1/2 years)	M3	Cosmetics, hygiene, and cleaning	Care accessoires, cotton	GaBi, reference material	EU-28: cotton fabric	2.24	0	0	0	6.72	6.72	Kg
Infancy (0-3 years)	Baby/infant (0-1 year)	M2	Cosmetics, hygiene, and cleaning	Care accessoires, oil	GaBi, reference material	Calendula oil	0.4	0	0.96	0	0	0.96	Kg
Infancy (0-3 years)	Baby/infant (0-1 year)	M2	Cosmetics, hygiene, and cleaning	Care accessoires, PET	GaBi, reference material	Polyethylene terephthalate granulate (PET) [Plastics]	0.614	0	1.4736	0	0	1.4736	Kg
Infancy (0-3 years)	Baby/infant (0-1 year)	M2	Cosmetics, hygiene, and cleaning	Care accessoires, silicone	GaBi, reference material	Silicone rubber (RTV-2, condensation)	0.13	0	0.312	0	0	0.312	Kg
Infancy (0-3 years)	Baby/infant (0-1 year)	M2	Cosmetics, hygiene, and cleaning	Cleaning, Paper	GaBi, reference material	tissue paper production, virgin	1.793	0	4.3032	0	0	4.3032	Kg
Infancy (0-3 years)	Infant (2 1/2 years)	M3	Cosmetics, hygiene, and cleaning	detergent, liquid	Proxy, own model	detergent dataset (based on industry average composition)	0.07	0	0	0.84	0.84	1.68	Kg
Infancy (0-3 years)	Baby/infant (0-1 year)	M2	Cosmetics, hygiene, and cleaning	Diapers	Proxy, own model	Polyacrylonitrile Fibres (PAN);Polypropylene granulate (PP) [Plastics]; Cellulose fibre boards [Materials from renewable raw materials]; Polyester (PET) fabric; Thermoplastic polyurethane (TPU, TPE-U) adhesive; Sodium chloride (rock salt); Calcium carbonate > 63 microns; Textiles (cotton) [Textile]	22.52	0	54.048	0	0	54.048	Kg
Infancy (0-3 years)	Infant (2 1/2 years)	M3	Cosmetics, hygiene, and cleaning	Diapers	Proxy, own model	Polyacrylonitrile Fibres (PAN);Polypropylene granulate (PP) [Plastics]; Cellulose fibre boards [Materials from renewable raw materials]; Polyester (PET) fabric; Thermoplastic polyurethane (TPU, TPE-U) adhesive; Sodium chloride (rock salt); Calcium carbonate > 63 microns; Textiles (cotton) [Textile]	4.992	0	0	59.904	43.004	102.908	Kg
Infancy (0-3 years)	Infant (2 1/2 years)	M3	Cosmetics, hygiene, and cleaning	Cleaning, Paper	GaBi, reference material	tissue paper production, virgin	0.9	0	0	10.8	10.8	21.6	Kg
Infancy (0-3 years)	Infant (2 1/2 years)	M3	Cosmetics, hygiene, and cleaning	Skin cream, general	Proxy, own model	Skin cream dataset (based on industry average composition)	0.05	0	0	0.6	0.6	1.2	Kg
Infancy (0-3 years)	Baby/infant (0-1 year)	M2	Cosmetics, hygiene, and cleaning	Skin cream, general	Proxy, own model	Skin cream dataset (based on industry average composition)	0.055	0	0.132	0	0	0.132	Kg
Infancy (0-3 years)	Infant (2 1/2 years)	M4	Cosmetics, hygiene, and cleaning	toothpaste	Proxy, own model	aluminium oxide (48,8%): GaBi: EU-28: Aluminium oxide mix (alumina, Al2O3) // glycerine (48,8%): GaBi: DE, Glycerine (from Epichlorohydrine) // xanthan (2,4%): GaBi: DE, Xanthan (estimation)	0.075	0	0	0.45	0.9	1.35	Kg
Infancy (0-3 years)	Infant (2 1/2 years)	M1	Cosmetics, hygiene, and cleaning	Packaging cosmetics, hygiene, and cleaning	Gabi	Polypropylene injection moulding part (PP); EU-28: Corrugated board excl. paper production 2015, open paper input, average composition ts/FEFCO <p-agg>	66.8	0	0	0	0	20.04	Kg
Prenatal phase	Fetus/Mother	M1	Cosmetics, hygiene, and cleaning	Care accessoires, PP	GaBi, reference material	DE, injection moulding part form polypropylene granulate	0.018	0.018	0	0	0	0	Kg
Infancy (0-3 years)	Baby/infant (0-1 year)	M2	Electronics	Small electrical appliances	Proxy, own model	market for disk drive, CD/DVD, ROM, for laptop computer; market for electronics scrap from control units	3.037	0	3.037	0	0	3.037	Kg
Infancy (0-3 years)	Baby/infant (0-1 year)	M2	Electronics	Packaging	Gabi	Polypropylene injection moulding part (PP); EU-28: Corrugated board excl. paper production 2015, open paper input, average composition ts/FEFCO <p-agg>	0.304	0	0	0	0	0.304	Kg
Infancy (0-3 years)	Baby/infant (0-1 year)	M2	Energy and water	Tap water	GaBi	EU: 28 Tap water from groundwater	N/A	0	0	0	0	6280.94	Kg
Infancy (0-3 years)	Baby/infant (0-1 year)	M2	Energy and water	Hydro power	GaBi	EU: 28 Electricity from hydro power	N/A	0	458.218	0	0	458.218	kWh
Infancy (0-3 years)	Mother (nursing)	M1	food	Water	Gabi	DE: 28 Tap water from groundwater	N/A	0	32.19	0	0	32.19	L
Infancy (0-3 years)	Infant (2 1/2 years)	M2	Energy and water	Tap water	GaBi	EU: 28 Tap water from groundwater	N/A	0	0	0	0	30307.5	L
Infancy (0-3 years)	Infant (2 1/2 years)	M2	Energy and water	Hydro power	GaBi	EU: 28 Electricity from hydro power	N/A	0	0	0	0	1865.65	kWh
Infancy (0-3 years)	Infant (2 1/2 years)	M1	food	Water	Gabi	DE: 28 Tap water from groundwater	N/A	0	0	0	0	235	L
Infancy (0-3 years)	Mother (nursing)	M1	food	Juice (lemonade)	Proxy, own model	EU-28, orange juice	N/A	0	10.38	0	0	10.38	L
Infancy (0-3 years)	Infant (2 1/2 years)	M3	food	bakery_products	Proxy, own model	DE: Wheat flour (wheat mill); EU-28 Tap Water from surface water; EU-28: Sodium chloride; EU-28: Yeast	3.529	0	0	33.8784	42.348	76.2264	Kg
Infancy (0-3 years)	Infant (2 1/2 years)	M3	food	pasta	PEF	screening report for dry pasta (2015)	0.619	0	0	5.9424	7.428	13.3704	Kg
Infancy (0-3 years)	Mother (nursing)	M1	food	dairy products	GaBi	US, cheddar	N/A	0	10.17	0	0	10.17	Kg
Infancy (0-3 years)	Infant (2 1/2 years)	M3	food	meat_beef	GaBi	DE, boneless beef, from cattle slaughterhouse (economic allocation)	0.54	0	0	5.184	6.48	11.664	Kg
Infancy (0-3 years)	Infant (2 1/2 years)	M3	food	Vegetables domestic_others	Ecoinvent reference material	GLO, market for cabbage red	0.532	0	0	5.1072	6.384	11.4912	Kg
Infancy (0-3 years)	Infant (2 1/2 years)	M3	food	Meal vegetarian	Proxy, own model	vegetable (25%): Ecoinvent: GLO, market for cabbage red // rice (25%): Ecoinvent: GLO, market for rice // tofu (25%): Ecoinvent: GLO, market for tofu // bread (20%): Case study: Notarnicola et al. (2017); edible oil (5%): DE, Canola (rapeseed) oil, refined	0.48	0	0	4.608	5.76	10.368	Kg
Infancy (0-3 years)	Infant (2 1/2 years)	M3	food	vegetables_domestic_potato	Ecoinvent	market for potato	0.474	0	0	4.5504	5.688	10.2384	Kg
Infancy (0-3 years)	Infant (2 1/2 years)	M3	food	rice	Ecoinvent	GLO, market for rice	0.429	0	0	4.1184	5.148	9.2664	Kg
Infancy (0-3 years)	Infant (2 1/2 years)	M3	food	Cereals	Gabi	Winter wheat cultivation (grain) (14% H2O content) - arithmetic average mix	0.421	0	0	4.0416	5.052	9.0936	Kg
Infancy (0-3 years)	Mother (nursing)	M1	food	Vegetables domestic_others	Ecoinvent reference material	GLO, market for cabbage red	N/A	0	6.96	0	0	6.96	Kg
Infancy (0-3 years)	Infant (2 1/2 years)	M3	food	Fruit domestic_apple	Ecoinvent	GLO, market for apple	0.379	0		3.6384	4.548	8.1864	Kg
Infancy (0-3 years)	Mother (nursing)	M1	food	Fruit domestic_others	GaBi	GLO, market for apple	N/A	0	6.87	0	0	6.87	Kg
Infancy (0-3 years)	Infant (2 1/2 years)	M3	food	Cereals	Gabi	Winter wheat cultivation (grain) (14% H2O content) - arithmetic average mix	0.356	0	0	3.4176	4.272	7.6896	Kg
Infancy (0-3 years)	Mother (nursing)	M1	Food	Tea	Gabi	IND, black tea leaves	N/A	0	4.95	0	0	4.95	L
Infancy (0-3 years)	Mother (nursing)	M1	food	bakery_products	Proxy, own model	DE: Wheat flour (wheat mill); EU-28 Tap Water from surface water; EU-28: Sodium chloride; EU-28: Yeast	N/A	0	4.77	0	0	4.77	Kg
Infancy (0-3 years)	Infant (2 1/2 years)	M3	food	Fruits overseas_banana	Ecoinvent reference material	GLO, market for banana	0.347	0	0	3.3312	4.164	7.4952	Kg
Infancy (0-3 years)	Infant (2 1/2 years)	M3	food	Vegetables domestic_others	Ecoinvent	GLO, market for cabbage red	0.325	0	0	3.12	3.9	7.02	Kg
Infancy (0-3 years)	Infant (2 1/2 years)	M3	food	Maultaschen	Proxy, own model	Winter wheat cultivation (grain) (14% H2O content) - arithmetic average mix; Pork (PEF); GLO market for cabbage red; Rapeseed oil, refined (economic allocation); Egg (Agribalyse); Water (tap water) [Operating materials]	0.32	0	0	3.072	3.84	6.912	Kg
Infancy (0-3 years)	Infant (2 1/2 years)	M3	food	meat_pork	Ecoinvent	RoW: swine production ecoinvent 3.5	0.416	0	0	0	4.992	4.992	Kg
Infancy (0-3 years)	Infant (2 1/2 years)	M3	food	dairy products	GaBi	US, cheddar	0.212	0	0	2.0352	2.544	4.5792	Kg
Infancy (0-3 years)	Baby/infant (0-1 year)	M2	food	oil edible	Ecoinvent	DE, Canola (rapeseed) oil, refined (economic allocation)	0.557	0	3.899	0	0	3.899	Kg
Infancy (0-3 years)	Mother (nursing)	M1	food	vegetables_domestic_potato	Ecoinvent	market for potato	N/A	0	2.4	0	0	2.4	Kg
Infancy (0-3 years)	Infant (2 1/2 years)	M3	food	Berries	Ecoinvent	GLO, market for strawberry	0.1665	0		1.5984	1.998	3.5964	Kg
Infancy (0-3 years)	Mother (nursing)	M1	food	Ice cream (sweets)	Proxy, own model	milk (70%): GaBi: DE, pasteurized skim milk (mechanical separation) // egg (20%): Agribalyse: national average France // sugar (10%): GaBi: US, Crystal sugar (from sugar cane)	N/A	0	2	0	0	2	Kg
Infancy (0-3 years)	Infant (2 1/2 years)	M3	food	dairy products	GaBi	US, cheddar	0.245	0		0	2.94	2.94	Kg
Infancy (0-3 years)	Infant (2 1/2 years)	M3	food	Pastry with fruits	Proxy, own model	bakery product (50%): Case study: Notarnicola et al. (2017) // nuts (25%): GaBi: IN, cashew nut // fruit (berry, 25%): Ecoinvent: GLO, market for strawberry	0.213	0	0	0	2.556	2.556	Kg
Infancy (0-3 years)	Baby/infant (0-1 year)	M2	food	vegetables_domestic_potato	Ecoinvent	market for potato	0.355	0	2.485	0	0	2.485	Kg
Infancy (0-3 years)	Infant (2 1/2 years)	M3	food	Ice cream	Proxy, own model	milk (70%): GaBi: DE, pasteurized skim milk (mechanical separation) // egg (20%): Agribalyse: national average France // sugar (10%): GaBi: US, Crystal sugar (from sugar cane)	0.171	0	0	0	2.052	2.052	Kg
Infancy (0-3 years)	Mother (nursing)	M1	food	rice	Ecoinvent	GLO, market for rice	N/A	0	1.56	0	0	1.56	Kg
Infancy (0-3 years)	Infant (2 1/2 years)	M3	food	Fruit domestic_others	GaBi	GLO, market for apple	0.087	0	0	0.8352	1.044	1.8792	Kg
Infancy (0-3 years)	Infant (2 1/2 years)	M3	food	Nuts	Ecoinvent	Cashew nut (mass allocation, factory gate, ready-to-eat)	0.153	0	0	0	1.836	1.836	Kg
Infancy (0-3 years)	Infant (2 1/2 years)	M3	food	Fish_meal	GaBi	BR: Fish meal (estimation)	0.15	0	0	0	1.8	1.8	Kg
Infancy (0-3 years)	Mother (nursing)	M1	food	pasta	PEF	screening report for dry pasta (2015)	N/A	0	1.32	0	0	1.32	Kg
Infancy (0-3 years)	Mother (nursing)	M1	food	meat_pork	Ecoinvent	RoW: swine production ecoinvent 3.5	N/A	0	1.26	0	0	1.26	Kg
Infancy (0-3 years)	Infant (2 1/2 years)	M3	food	Olive	Ecoinvent	GLO, market for olive	0.081	0	0	0.7776	0.972	1.7496	Kg
Infancy (0-3 years)	Baby/infant (0-1 year)	M2	food	fruit domestic_apple	Ecoinvent	GLO, market for apple	0.205	0	1.435	0	0	1.435	Kg
Infancy (0-3 years)	Infant (2 1/2 years)	M3	food	meat_poultry	Gabi	GLO, chicken production	0.065	0	0	0.624	0.78	1.404	Kg
Infancy (0-3 years)	Infant (2 1/2 years)	M3	food	Vegetables overseas_others	Ecoinvent reference material	GLO: market for papaya	0.065	0	0	0.624	0.78	1.404	Kg
Infancy (0-3 years)	Infant (2 1/2 years)	M3	food	Fried potato	Proxy, own model	potato (100%): Ecoinvent: GLO, market for potato; Oil (108%): GaBi: DE, Canola (rapeseed) oil, refined	0.1	0	0	0	1.2	1.2	Kg
Infancy (0-3 years)	Infant (2 1/2 years)	M3	food	Fruit overseas_others	Ecoinvent reference material	GLO, market for banana	0.055	0	0	0.528	0.66	1.188	Kg
Infancy (0-3 years)	Baby/infant (0-1 year)	M2	food	vegetables domestic_carrot	GaBi	IT: Carrots turnip, at field (87% H2O content)	0.595	0	0.833	0	0	0.833	Kg
Infancy (0-3 years)	Infant (2 1/2 years)	M3	food	Vegetable domestic_tomato	Gabi	ES: Tomato (97% H2O content)	0.0382	0	0	0.36672	0.4584	0.82512	Kg
Infancy (0-3 years)	Infant (2 1/2 years)	M3	food	Fruit overseas_others	Ecoinvent reference material	GLO, market for banana	0.036	0	0	0.3456	0.432	0.7776	Kg
Infancy (0-3 years)	Mother	M2	Cosmetics, hygiene, and cleaning	Sanitary pads, (PET 80%)	Proxy, own model	Polyester (PET) fabric; Cellulose fibre boards (EN 15804 A1-A3); Polyester hot-melt for the textile industry (estimation) glue	0.133	0	0.133	0	0	0.133	Kg
Infancy (0-3 years)	Infant (2 1/2 years)	M3	food	Fruit overseas_others	Ecoinvent reference material	GLO, market for banana	0.035	0	0	0.336	0.42	0.756	Kg
Prenatal phase	Fetus/Mother	M1	Cosmetics, hygiene, and cleaning	Packaging cosmetics, hygiene, and cleaning	Gabi	Polypropylene injection moulding part (PP); EU-28: Corrugated board excl. paper production 2015, open paper input, average composition ts/FEFCO <p-agg>	0.0018	0.0018	0	0	0	0	Kg
Infancy (0-3 years)	Infant (2 1/2 years)	M3	food	Nuts	Ecoinvent	Cashew nut (mass allocation, factory gate, ready-to-eat)	0.058	0	0	0	0.696	0.696	Kg
Infancy (0-3 years)	Mother (nursing)	M1	food	meat_beef	GaBi	DE, boneless beef, from cattle slaughterhouse (economic allocation)	N/A	0	1.05	0	0	1.05	Kg
Infancy (0-3 years)	Infant (2 1/2 years)	M3	food	Soybean beverages	Ecoinvent	RoW: soybean beverage production ecoinvent 3.5	0.056	0	0	0	0.672	0.672	Kg
Infancy (0-3 years)	Infant (2 1/2 years)	M3	food	meat_pork	Ecoinvent	RoW: swine production ecoinvent 3.5	0.03	0	0	0.288	0.36	0.648	Kg
Infancy (0-3 years)	Infant (2 1/2 years)	M3	food	Cereals	GaBi, reference material	Winter wheat cultivation (grain) (14% H2O content) - arithmetic average mix	0.08	0	0.56	0	0	0.56	Kg
Infancy (0-3 years)	Infant (2 1/2 years)	M3	food	dairy products_cream	Gabi	US: Cream (38-42%)	0.025	0	0	0.24	0.3	0.54	Kg
Infancy (0-3 years)	Mother (nursing)	M1	food	Pastry with fruits (Sweets bakery)	Proxy, own model	bakery product (50%): Bakery products (proxy own model) // nuts (25%): GaBi: IN, cashew nut // fruit (berry, 25%): Ecoinvent: GLO, market for strawberry	N/A	0	0.72	0	0	0.72	Kg
Infancy (0-3 years)	Infant (2 1/2 years)	M3	food	Fruit domestic_others	GaBi	GLO, market for apple	0.024	0	0	0.2304	0.288	0.5184	Kg
Infancy (0-3 years)	Infant (2 1/2 years)	M3	food	dairy products	GaBi	US, cheddar	0.02	0	0	0.192	0.24	0.432	Kg
Infancy (0-3 years)	Baby/infant (0-1 year)	M2	food	vegetables domestic_others	Ecoinvent reference material	GLO, market for cabbage red	0.05	0	0.35	0	0	0.35	Kg
Infancy (0-3 years)	Infant (2 1/2 years)	M3	food	Meal vegan	GaBi	vegetable (25%): Ecoinvent: GLO, market for cabbage red // rice (25%): Ecoinvent: GLO, market for rice // tofu (25%): Ecoinvent: GLO, market for tofu // bread (20%): Case study: Notarnicola et al. (2017); edible oil (5%): DE, Canola (rapeseed) oil, refined	0.015	0	0	0.144	0.18	0.324	Kg
Prenatal phase	Fetus/Mother	M1	Clothes	Maternity clothes, cotton	GaBi, reference material	EU-28: cotton fabric	2.8	2.8	0	0	0	0	Kg
Prenatal phase	Fetus/Mother	M1	Clothes	Maternity clothes, polyacryl	GaBi, reference material	EU-28, Polyacrylonitrile (PAN) - fabric	0.7	0.7	0	0	0	0	Kg
Prenatal phase	Fetus/Mother	M1	Clothes	Maternity clothes, polyester	GaBi, reference material	EU-28, Polyester (PET) fabric	0.7	0.7	0	0	0	0	Kg
Prenatal phase	Fetus/Mother	M1	Clothes	Maternity clothes, viscose	GaBi, reference material	EU-28: Viscose fabric ts	0.825	0.825	0	0	0	0	Kg
Prenatal phase	Fetus/Mother	M1	Clothes	Packaging clothes and jewellery	GaBi, reference material	Polypropylene injection moulding part (PP); EU-28: Corrugated board excl. paper production 2015, open paper input, average composition ts/FEFCO <p-agg>	0.025	0.025	0	0	0	0	Kg
Infancy (0-3 years)	Infant (2 1/2 years)	M3	food	Confectionary fruit marmelade	Ecoinvent	GLO, market for strawberry; USE confectionary_chocolate anch change chocolate for strawberry	0.02	0	0	0	0.24	0.24	Kg
Infancy (0-3 years)	Infant (2 1/2 years)	M3	food	Juice	Proxy, own model	EU-28, orange juice	0.014	0	0	0	0.168	0.168	L
Infancy (0-3 years)	Infant (2 1/2 years)	M3	food	Fruit overseas_others	Ecoinvent reference material	GLO, market for banana	0.005	0	0	0.048	0.06	0.108	Kg
Infancy (0-3 years)	Infant (2 1/2 years)	M3	food	Oil edible	Ecoinvent	DE, Canola (rapeseed) oil, refined (economic allocation)	0.004	0	0	0.0384	0.048	0.0864	Kg
Infancy (0-3 years)	Infant (2 1/2 years)	M3	food	vegetables domestic_carrot	GaBi	IT: Carrots turnip, at field (87% H2O content)	0.004	0	0	0.0384	0.048	0.0864	Kg
Infancy (0-3 years)	Infant (2 1/2 years)	M3	food	Packaging food	Gabi	Polyethylene terephthalate bottle grade granulate (PET) via PTA; DE Wax Paraffins art refinery; Aluminium foil; Kraft Paper; Container glass; Corrugated board; Polyethylene terephthalate; Electricity grid; Polyethylene bottle; Polyethylene film (PE-LD)	0.024	0	0	0	0	0.024	Kg
Infancy (0-3 years)	Infant (2 1/2 years)	M3	food	confectionary_chocolate	Proxy, own model	nutella proxy: sugar (50%): GaBi: US, Crystal sugar (from sugar cane) // palm oil (25%): GaBi: MY, Palm oil, refined (incl. LUC as fossil CO2); nut (13%): GaBi: IN, cashew nut // cocoa butter (7%): NL, Cocoa butter (A route with alkalization) // skim milk powder (5%): GaBi: US, Skim milk powder	0.001	0	0	0	0.012	0.012	Kg
Infancy (0-3 years)	Baby/infant (0-1 year)	M2	Health and medical equipment	Care products, silicone rubber	GaBi, reference material	Silicone rubber (RTV-2, condensation)	0.55	0	0	0	0	0.55	Kg
Infancy (0-3 years)	Baby/infant (0-1 year)	M2	Health and medical equipment	Oil, medical	GaBi, reference material	Sunflower oil (economic allocation)	0.01	0	0.12	0	0	0.12	Kg
Infancy (0-3 years)	Infant (2 1/2 years)	M3	Health and medical equipment	bandaging	Proxy, own model	cotton (48%): GaBi: EU-e8, Cotton fabric // polyamid (52%): GaBi: EU-28, Polyamid 6.6 (PA 6.6) fabric	0.005	0	0	0.06	0.06	0.12	Kg
Infancy (0-3 years)	Infant (2 1/2 years)	M3	Health and medical equipment	Oil, medical	GaBi, reference material	Sunflower oil (economic allocation)	0.05	0	0	0.6	0.6	1.2	Kg
Infancy (0-3 years)	Infant (2 1/2 years)	M3	Health and medical equipment	Packaging	Gabi	Polypropylene injection moulding part (PP); EU-28: Corrugated board excl. paper production 2015, open paper input, average composition ts/FEFCO <p-agg>	0.199	0	0	0	0	0.199
Infancy (0-3 years)	Infant (2 1/2 years)	M3	Hobbies and leisure	Packaging	GaBi, reference material	Polypropylene injection moulding part (PP); EU-28: Corrugated board excl. paper production 2015, open paper input, average composition ts/FEFCO <p-agg>	9.76	0	0	0	0	9.76	Kg
Infancy (0-3 years)	Infant (2 1/2 years)	M3	Hobbies and leisure	Toys, alu	GaBi, reference material	GaBi: DE, Aluminium sheet mix	0.39	0	0	0	0.39	0.39	Kg
Infancy (0-3 years)	Baby/infant (0-1 year)	M2	Hobbies and leisure	Books and paper toys	Ecoinvent reference material	EU-25, Graphic Paper Euro-graph/ELCD	1	0	1	0	0	1	Kg
Infancy (0-3 years)	Baby/infant (0-1 year)	M2	Hobbies and leisure	Toys, cotton	GaBi, reference material	EU-28: cotton fabric	1.12	0	1.12	0	0	1.12	Kg
Infancy (0-3 years)	Infant (2 1/2 years)	M3	Hobbies and leisure	Toys, cotton	GaBi, reference material	EU-28: cotton fabric	4.77	0	0	0	4.77	4.77	Kg
Infancy (0-3 years)	Baby/infant (0-1 year)	M2	Hobbies and leisure	Toys, plastics	GaBi, reference material	Polypropylene granulate (PP) mix	0.36	0	0.36	0	0	0.36	Kg
Infancy (0-3 years)	Infant (2 1/2 years)	M3	Hobbies and leisure	Books and paper toys	Ecoinvent reference material	EU-25, Graphic Paper Euro-graph/ELCD	15.095	0	0	0	15.095	15.095	Kg
Infancy (0-3 years)	Infant (2 1/2 years)	M3	Hobbies and leisure	Bike_child	Proxy, own model	RER, stainless steel - cold rolled coil; EU 28 Natural rubber (NR); Aluminium sheet mix ; Polypropylene granulate (PP) mix	17.5	0	0	0	17.5	17.5	Kg
Infancy (0-3 years)	Infant (2 1/2 years)	M3	Hobbies and leisure	Toys, plastics	GaBi, reference material	Polypropylene granulate (PP) mix	17.04	0	0	0	17.04	17.04	Kg
Infancy (0-3 years)	Baby/infant (0-1 year)	M2	Hobbies and leisure	Toys, wood	GaBi, reference material	Wood fibre board (EN15804 A1-A3)	0.57	0	0.57	0	0	0.57	Kg
Infancy (0-3 years)	Infant (2 1/2 years)	M3	Hobbies and leisure	Toys, wood	GaBi, reference material	Wood fibre board (EN15804 A1-A3)	21.82	0	0	0	21.82	21.82	Kg
Infancy (0-3 years)	Infant (2 1/2 years)	M2	House	flooring, clay	GaBi	DE, Clay plaster (EN15804 A1-A3)	1.072	0	0	0	0	1.072	Kg
Infancy (0-3 years)	Infant (2 1/2 years)	M2	House	flooring, carpet	GaBi	EU-25, Carpet (GK 22+ 23, LC 4)	0.162714	0	0	0	0	0.162714	Kg
Infancy (0-3 years)	Infant (2 1/2 years)	M2	House	paint	GaBi	DE, Water based paint white (EN15804 A1-A3)	0.0887616	0	0	0	0	0.0887616	Kg
Infancy (0-3 years)	Infant (2 1/2 years)	M2	House	window, wooden	GaBi	DE, Wooden window (1.00x1.50)	0.0067	0	0	0	0	0.0067	Kg
Infancy (0-3 years)	Infant (2 1/2 years)	M2	House	tile, ceramic	Ecoinvent	GLO, market for ceramic tile	0.335	0	0	0	0	0.335	Kg
Infancy (0-3 years)	Infant (2 1/2 years)	M2	House	tile, stone	GaBi	EU-28, Tiles and slabs from natural stone (average) - Euroroc (A1-A3)	2.38222	0	0	0	0	2.38222	Kg
Infancy (0-3 years)	Infant (2 1/2 years)	M2	House	plaster	Ecoinvent	GLO, market for cover plaster, mineral	0.8375	0	0	0	0	0.8375	Kg
Infancy (0-3 years)	Infant (2 1/2 years)	M2	House	radiator	GaBi	EU-28, Radiators (EN15804 A1-A3)	0.446667	0	0	0	0	0.446667	Kg
Infancy (0-3 years)	Infant (2 1/2 years)	M2	House	sanitary, ceramics	Ecoinvent	GLO, market for sanitary ceramics	0.07504	0	0	0	0	0.07504	Kg
Infancy (0-3 years)	Infant (2 1/2 years)	M2	House	sanitary, tub	GaBi	DE, Bathtub, shower tub, shower area and steel / enamel washbasins - Bette (A1-A3)	0.0244416	0	0	0	0	0.0244416	Kg
Infancy (0-3 years)	Infant (2 1/2 years)	M2	House	sanitary, accessoires	GaBi	DE, Accessories for 1 m² bathtub, shower tub, shower area and steel / enamel washbasins - Bette (A1-A3)	0.00290783	0	0	0	0	0.00290783	Kg
Infancy (0-3 years)	Infant (2 1/2 years)	M2	House	door, glass	Proxy, own model	EU-28, Float glass (32 kg) + DE, Door fittings from stainless steel + DE, Door and window hinge	0.021518	0	0	0	0	0.021518	Kg
Infancy (0-3 years)	Infant (2 1/2 years)	M2	House	door, wood	Ecoinvent	GLO, market for door, inner, wood	0.0788992	0	0	0	0	0.0788992	Kg
Infancy (0-3 years)	Infant (2 1/2 years)	M2	House	supply accessoires	Ecoinvent	GLO, market for expansion vessel, 25l	0.00178667	0	0	0	0	0.00178667	Kg
Infancy (0-3 years)	Infant (2 1/2 years)	M2	House	wall, stone	GaBi	DE: Natural stone slab, rigid, facade (EN15804 A1-A3)	63.5964	0	0	0	0	63.5964	Kg
Infancy (0-3 years)	Infant (2 1/2 years)	M2	House	tiles	GaBi	DE, Roof tile (EN15804 A1-A3)	0.00062176	0	0	0	0	0.00062176	Kg
Infancy (0-3 years)	Baby/infant (0-1 year)	M2	Living, household, and accessories	Furniture, wood	Ecoinvent reference material	Wood fibre board (EN15804 A1-A3)	76.85	0	76.85	0	0	76.85	Kg
Infancy (0-3 years)	Baby/infant (0-1 year)	M2	Living, household, and accessories	Mattress	Proxy, own model	PUR: GaBi: EU-28, Polyurethane, flexible foam // PE: GaBi: EU-28, Polyethylene (HDPE/PE-HD) - fabric// Cotton: GabI: EU-28, Cotton fabric // PE-LD foil: GaBi: RER, Polyethylene film (PE-LD) // Brass: GaBi: EU-28, Brass (CuZn20) // Polyester: GaBi: DE, Polyester Resin unsaturated (UP)	4.5	0	4.5	0	0	4.5	Kg
Prenatal phase	Fetus/Mother	M1	Health and medical equipment	Oil, medical	GaBi, reference material	Sunflower oil (economic allocation)	0.76	0.76					Kg
Prenatal phase	Fetus/Mother	M1	Health and medical equipment	Medical supplies	Case study	Hitchcock et al. (2011)	0.397	0.397					Kg
Infancy (0-3 years)	Baby/infant (0-1 year)	M2	Living, household, and accessories	Babby buggy	GaBi, reference material	EU-28, Polyester (PET) fabric;	15	0	15	0	0	15	Kg
Infancy (0-3 years)	Baby/infant (0-1 year)	M2	Living, household, and accessories	Baby Accessories, plastics	GaBi, reference material	EU-28, Polyester (PET) fabric	5.4	0	5.4	0	0	5.4	Kg
Prenatal phase	Fetus/Mother	M1	Energy and water	Tap water	GaBi	DE: Tap water from groundwater	N/A					1200	L
Prenatal phase	Fetus/Mother	M1	Energy and water	Electricity	GaBi	DE: Electricity grid mix	N/A					96.7635	kWh
Infancy (0-3 years)	Mother (nursing)	M1	food	Oil edible	Ecoinvent	DE, Canola (rapeseed) oil, refined (economic allocation)	N/A	0	0.57	0	0	0.57	Kg
Infancy (0-3 years)	Infant (2 1/2 years)	M3	Living, household, and accessories	Baby Accessories, plastics	GaBi, reference material	EU-28, Polyester (PET) fabric	17.9	0	0	0	0	17.9	Kg
Infancy (0-3 years)	Baby/infant (0-1 year)	M2	Living, household, and accessories	Diaper Bag	Proxy, own model	PEF - screening study for leather (2016); EU-28: cotton fabric	0.8	0	0	0	0	0.8	Kg
Infancy (0-3 years)	Infant (2 1/2 years)	M3	Living, household, and accessories	Mirror	Proxy, own model	glass (99,9%): GaBi: EU-28, Float glass // silver coating: GaBi: GLO, Silver mix	1.3	0	0	0	0	1.3	Kg
Infancy (0-3 years)	Mother (nursing)	M1	food	Cereals	GaBi, reference material	Winter wheat cultivation (grain) (14% H2O content) - arithmetic average mix	N/A	0	0.51	0	0	0.51	Kg
Infancy (0-3 years)	Mother (nursing)	M1	food	meat_poultry	Gabi	GLO, chicken production	N/A	0	0.51	0	0	0.51	Kg
Infancy (0-3 years)	Baby/infant (0-1 year)	M2	Living, household, and accessories	Cotton, accessoires	GaBi, reference material	EU-28: cotton fabric	1.84	0	1.84	0	0	1.84	Kg
Infancy (0-3 years)	Infant (2 1/2 years)	M3	Living, household, and accessories	storage, wood	Ecoinvent reference material	RER: market for sawnwood, softwood, dried (u=20%), planed	212.66	0	0	0	0	212.66	Kg
Infancy (0-3 years)	Infant (2 1/2 years)	M3	Living, household, and accessories	Cotton, accessoires	GaBi, reference material	EU-28: cotton fabric	4.25	0	0	0	0	4.25	Kg
Infancy (0-3 years)	Mother (nursing)	M1	food	Fish_meal	GaBi	BR: Fish meal (estimation)	N/A	0	0.27	0	0	0.27	Kg
Infancy (0-3 years)	Infant (2 1/2 years)	M3	Living, household, and accessories	other decoration, mix	Proxy, own model	wood (50%): Ecoinvent: RER, market for sawnwood, softwood, dried (u=20%), planed //plastic (25%): GaBi: DE, injection moulded PP granulate // ceramic (25%): Ecoinvent: GLO, market for sanitary ceramics	1.3	0	0	0	0	1.3	Kg
Infancy (0-3 years)	Infant (2 1/2 years)	M3	Living, household, and accessories	Furniture, wood	Ecoinvent reference material	Wood fibre board (EN15804 A1-A3)	90	0	0	0	0	90	Kg
Infancy (0-3 years)	Infant (2 1/2 years)	M3	Living, household, and accessories	hard furniture, rattan	GaBi, reference material	CN, Natural bamboo fibres	11.09	0	0	0	0	11.09	Kg
Infancy (0-3 years)	Mother (nursing)	M1	food	Nuts	Ecoinvent	Cashew nut (mass allocation, factory gate, ready-to-eat)	N/A	0	0.09	0	0	0.09	Kg
Infancy (0-3 years)	Infant (2 1/2 years)	M3	Living, household, and accessories	other decoration, metal	GaBi, reference material	RER, stainless steel - cold rolled coil	0.38	0	0	0	0	0.38	Kg
Infancy (0-3 years)	Infant (2 1/2 years)	M3	Living, household, and accessories	Packaging	Gabi	Polypropylene injection moulding part (PP); EU-28: Corrugated board excl. paper production 2015, open paper input, average composition ts/FEFCO <p-agg>	44.3	0	0	0	0	44.3	Kg
Infancy (0-3 years)	Baby/infant (0-1 year)	M2	Transport	Petrol car, medium	Ecoinvent	Car petrol, Euro 3, engine size up to 1.4l	424		424			424	Kg
Infancy (0-3 years)	Mother (nursing)	M1	Food	Coffee	PEF	screening report for coffee (2015)	N/A	0	0	0	0	0	L
Prenatal phase	Fetus/Mother	M1	food	bakery_products	Proxy, own model	DE: Wheat flour (wheat mill); EU-28 Tap Water from surface water; EU-28: Sodium chloride; EU-28: Yeast	N/A	4.293	0	0	0	0	Kg
Prenatal phase	Fetus/Mother	M1	food	Cereals	GaBi, reference material	Winter wheat cultivation (grain) (14% H2O content) - arithmetic average mix	N/A	0.459	0	0	0	0	Kg
Prenatal phase	Fetus/Mother	M1	Food	Coffee	PEF	screening report for coffee (2015)	N/A	0	0	0	0	0	L
Prenatal phase	Fetus/Mother	M1	food	dairy products	GaBi	US, cheddar	N/A	9.153	0	0	0	0	Kg
Prenatal phase	Fetus/Mother	M1	food	Fish_meal	GaBi	BR: Fish meal (estimation)	N/A	0.243	0	0	0	0	Kg
Prenatal phase	Fetus/Mother	M1	food	Fruit domestic_others	GaBi	GLO, market for apple	N/A	6.183	0	0	0	0	Kg
Prenatal phase	Fetus/Mother	M1	food	Ice cream (sweets)	Proxy, own model	milk (70%): GaBi: DE, pasteurized skim milk (mechanical separation) // egg (20%): Agribalyse: national average France // sugar (10%): GaBi: US, Crystal sugar (from sugar cane)	N/A	1.8	0	0	0	0	Kg
Prenatal phase	Fetus/Mother	M1	food	Juice (lemonade)	Proxy, own model	EU-28, orange juice	N/A	9.342	0	0	0	0	L
Prenatal phase	Fetus/Mother	M1	food	meat_beef	GaBi	DE, boneless beef, from cattle slaughterhouse (economic allocation)	N/A	0.945	0	0	0	0	Kg
Prenatal phase	Fetus/Mother	M1	food	meat_pork	Ecoinvent	RoW: swine production ecoinvent 3.5	N/A	1.134	0	0	0	0	Kg
Prenatal phase	Fetus/Mother	M1	food	meat_poultry	Gabi	GLO, chicken production	N/A	0.459	0	0	0	0	Kg
Prenatal phase	Fetus/Mother	M1	food	Nuts	Ecoinvent	Cashew nut (mass allocation, factory gate, ready-to-eat)	N/A	0.081	0	0	0	0	Kg
Prenatal phase	Fetus/Mother	M1	food	Oil edible	Ecoinvent	DE, Canola (rapeseed) oil, refined (economic allocation)	N/A	0.51	0	0	0	0	Kg
Prenatal phase	Fetus/Mother	M1	food	packaging	Gabi	Polyethylene terephthalate bottle grade granulate (PET) via PTA; DE Wax Paraffins art refinery; Aluminium foil; Kraft Paper; Container glass; Corrugated board; Polyethylene terephthalate; Electricity grid; Polyethylene bottle; Polyethylene film (PE-LD)	N/A	7.9	0	0	0	0	Kg
Prenatal phase	Fetus/Mother	M1	food	pasta	PEF	screening report for dry pasta (2015)	N/A	1.188	0	0	0	0	Kg
Prenatal phase	Fetus/Mother	M1	food	Pastry with fruits (Sweets bakery)	Proxy, own model	bakery product (50%): Case study: Bakery products (proxy own model) // nuts (25%): GaBi: IN, cashew nut // fruit (berry, 25%): Ecoinvent: GLO, market for strawberry	N/A	0.648	0	0	0	0	Kg
Prenatal phase	Fetus/Mother	M1	food	rice	Ecoinvent	GLO, market for rice	N/A	1.4	0	0	0	0	Kg
Prenatal phase	Fetus/Mother	M1	Food	Tea	Gabi	IND, black tea leaves	N/A	4.45	0	0	0	0	L
Prenatal phase	Fetus/Mother	M1	food	Vegetables domestic_others	Ecoinvent reference material	GLO, market for cabbage red	N/A	6.24	0	0	0	0	Kg
Prenatal phase	Fetus/Mother	M1	food	vegetables_domestic_potato	Ecoinvent	market for potato	N/A	2.16	0	0	0	0	Kg
Prenatal phase	Fetus/Mother	M1	food	Water	Gabi	DE: 28 Tap water from groundwater	N/A	28.9	0	0	0	0	L
Prenatal phase	Fetus/Mother	SA	Transport	Bus, public	Ecoinvent	market for transport, regular bus	N/A	N/A	N/A	N/A	N/A	N/A	Km
Infancy (0-3 years)	Infant (2 1/2 years)	M3	Transport	Petrol car, medium	Ecoinvent	Car petrol, Euro 3, engine size up to 1.4l	2368			64	2304	2368	Km
Infancy (0-3 years)	Infant (2 1/2 years)	SA	Transport	Tran, short distance	Ecoinvent	DE: transport, passenger train	N/A	N/A	N/A	N/A	N/A	N/A	Km
Infancy (0-3 years)	Infant (2 1/2 years)	SA	Transport	Tran, long distance	Ecoinvent	DE: transport, passenger train, high-speed	N/A	N/A	N/A	N/A	N/A	N/A	Km
